# Supplementary material for: Determination of a Tumor-Promoting Microenvironment in Recurrent Medulloblastoma: A Multi-Omics Study of Cerebrospinal Fluid
Source: Cancers (Basel). 2020 May 26;12(6):1350. doi: 10.3390/cancers12061350 (PMC7352284; doi:10.3390/cancers12061350)
Supplement: Supplementary file 1 [file cancers-12-01350-s001.zip]

Archive with 7 entries (7 files):
- Supplementary Information - Materials and Methods.pdf
- Supplementary Table S1.xlsx
- Supplementary Table S2.xlsx
- Supplementary Table S3.xlsx
- Supplementary Table S4.xlsx
- Supplementary Table S5.xlsx
- Supplementary Table S6.xlsx
