# Supplementary material for: Determination of a Tumor-Promoting Microenvironment in Recurrent Medulloblastoma: A Multi-Omics Study of Cerebrospinal Fluid
Source: Cancers (Basel). 2020 May 26;12(6):1350. doi: 10.3390/cancers12061350 (PMC7352284; doi:10.3390/cancers12061350)
Supplement: Supplementary file 1 [file cancers-12-01350-s001.zip › Supplementary Table S1.xlsx]

## Sheet: Sheet1
Supplementary Table S1
Sum Formula, Mass, Mass [M+H], Retention Time (R.T.) as well as -LOG (P-value) and Difference (logarithmic to the basis of 2) obtained from t-test statistics between medulloblastoma and reference CSF samples are shown. Significant changes (FDR<0.05) are indicated with +.
Compound Name	Sum formula	Mass	Mass [M+H]	R.T.	-LOG (P-value)	Difference (ln2)	Significant
Cer 34:1	C34H67NO3	537.512	538.52	19.9	0.616263	-0.739748
Cer 34:2	C34H65NO3	535.496	536.504	not found
Cer 36:1	C36H71NO3	565.543	566.551	21.75	1.08787	-1.64107
Cer 36:2	C36H69NO3	563.528	564.536	not found
LPC 14:0	C22H46NO7P	467.301	468.309	not found
LPC 16:0	C24H50NO7P	495.332	496.34	3.45	0.0465669	0.193403
LPC 17:0 (ISTD)	C25H52NO7P	509.348	510.356	3.9
LPC 18:0	C26H54NO7P	523.364	524.372	4.35	0.0676417	0.293092
LPC 18:1	C26H52NO7P	521.348	522.356	3.6	0.451703	-1.75058
LPE 16:0	C21H44NO7P	453.286	454.293	3.55	1.41307	0.777594
LPE 16:1	C21H42NO7P	451.27	452.278	not found
LPE 18:0	C23H48NO7P	481.317	482.325	4.4
LPE 18:1	C23H46NO7P	479.301	480.309	3.65
LPE 18:2	C23H44NO7P	477.286	478.293	not found
LPE 20:1	C25H50NO7P	507.332	508.34	not found
LPE 20:2	C25H48NO7P	505.317	506.325	not found
PC 30:0	C38H76NO8P	705.531	706.539	16.2	1.19038	-1.45636
PC 32:0	C40H80NO8P	733.562	734.57	19.05	1.31756	-1.56697
PC 32:1	C40H78NO8P	731.547	732.554	17	0.110687	-0.253253
PC 34:0 (ISTD)	C42H84NO8P	761.593	762.601	21.15
PC 34:1	C42H82NO8P	759.578	760.586	19.4	0.878731	-1.4421
PC 34:2	C42H80NO8P	757.562	758.57	17.5	0.0129708	0.0455764
PC 36:0	C44H88NO8P	789.625	790.633	not found
PC 36:1	C44H86NO8P	787.609	788.617	21.45	0.0850531	-0.243063
PC 36:2a	C44H84NO8P	785.593	786.601	19.65	1.0443	-2.14878
PC 36:2b	C44H84NO8P	785.593	786.601	20.05	0.155401	-0.484854
PC 36:3a	C44H82NO8P	783.578	784.586	17.9	0.0219975	-0.101894
PC 36:3b	C44H82NO8P	783.578	784.586	18.35	0.541459	-1.93495
PC 36:4	C44H80NO8P	781.562	782.57	17.25	0.490783	-1.17206
PC 38:0	C46H92NO8P	817.656	818.664	not found
PC 38:1	C46H90NO8P	815.64	816.648	not found
PC 38:2	C46H88NO8P	813.625	814.633	not found
PC 38:3	C46H86NO8P	811.609	812.617	not found
PC 38:4	C46H84NO8P	809.593	810.601	19.75	0.573882	-1.22063
PC 38:5a	C46H82NO8P	807.578	808.586	17.6	0.395067	-1.35504
PC 38:5b	C46H82NO8P	807.578	808.586	18.45	0.406531	-1.43282
PC 38:6	C46H80NO8P	805.562	806.57	16.6	0.416774	-1.36274
PC 40:4	C48H88NO8P	837.625	838.633	not found
PC 40:5	C48H86NO8P	835.609	836.617	not found
PC 40:6	C48H84NO8P	833.593	834.601	19.25	0.62839	-1.97523
PC O-32:1	C40H80NO7P	717.567	718.575	20.35	0.3443	-0.854412
PC O-34:1	C42H84NO7P	745.598	746.606	20.85	0.69509	-1.49398
PC O-34:2a	C42H82NO7P	743.583	744.591	19.25	1.05805	-2.23712
PC O-34:2b	C42H82NO7P	743.583	744.591	20.6	0.838406	-2.11613
PC O-36:4	C44H82NO7P	767.583	768.591	19	0.0524797	-0.191822
PC O-36:5	C44H80NO7P	765.567	766.575	18.55	0.375324	-1.09084
PC O-38:5	C46H84NO7P	793.598	794.606	19.25	0.0803816	-0.278727
PE 34:1	C39H76NO8P	717.531	718.539	19.65	5.479	2.72864	+
PE 36:1	C41H80NO8P	745.562	746.57	18.2	0.0505269	-0.163894
PE 36:2	C41H78NO8P	743.547	744.554	20	1.76365	-2.43485
PE 38:1	C43H84NO8P	773.593	774.601	20.45	0.971439	-2.56056
PE 38:2a	C43H82NO8P	771.578	772.586	18.5
PE 38:2b	C43H82NO8P	771.578	772.586	18.8
SM 34:1	C39H79N2O6P	702.568	703.575	15.85	0.0473639	-0.134722
SM 36:1	C41H83N2O6P	730.599	731.607	18.85	1.04307	-1.54288
SM 36:2	C41H81N2O6P	728.583	729.591	16.5	0.962563	-1.18557
SM 38:1	C43H87N2O6P	758.63	759.638	21.05	0.0463594	0.117715
SM 38:2	C43H85N2O6P	756.615	757.622	19.35	0.232785	0.470922
SM 38:3	C43H83N2O6P	754.599	755.607	not found
