# Supplementary material for: Determination of a Tumor-Promoting Microenvironment in Recurrent Medulloblastoma: A Multi-Omics Study of Cerebrospinal Fluid
Source: Cancers (Basel). 2020 May 26;12(6):1350. doi: 10.3390/cancers12061350 (PMC7352284; doi:10.3390/cancers12061350)
Supplement: Supplementary file 1 [file cancers-12-01350-s001.zip › Supplementary Table S2.xlsx]

## Sheet: Sheet1
Supplementary Table S2
Inclusion list for the analysis of oxylipins.
mass [M-H]	potential fatty acid class
254.225	-
275.201	Stearidonic acid
277.217	Linoleic acid
279.232	Hydroxy-heptadecatrienoic acid
281.248	Oleic acid
283.264	Stearic acid
293.212	Keto-octadecadienoic acid, Hydroxy-octadecatrienoic acid
295.228	Hydroxy-octadecadienoic acid, Epoxy-octadecenoic acid
301.217	Eicosapentaenoic acid
303.232	Arachidonic acid
311.223	Hydroperoxy-octadecadienoic acid
315.197	Prostaglandins
317.212	Prostaglandins, Oxo-eicosatetraenoic acid, Hydroxy-eicosapentaenoic acid
319.228	Hydroxy-eicosatetraenoic acid, Epoxy-eicosatrienoic acid
321.243	Hydroxy-eicosatrienoic acid
327.233	Docosahexaenoic acid
327.278	Internal deuterated standard
329.248	Docosapentaenoic acid
333.207	Prostaglandins, Hydroperoxy-eicosapentaenoic acid
335.222	Prostaglandins, Dihydroxy-eicosatetraenoic acid
337.238	Prostaglandins, Dihydroxy-eicosatrienoic acid
343.228	Hydroxy-docosahexaenoic acid
348.307	Internal deuterated standard
349.202	Prostaglandins
351.218	Prostaglandins
353.233	Prostaglandins
355.243	Prostaglandins
357.259	Internal deuterated standard
359.222	Maresins, Protectin
367.358	Prostaglandins, Thromboxanes
375.218	Resolvins
