# Supplementary material for: Determination of a Tumor-Promoting Microenvironment in Recurrent Medulloblastoma: A Multi-Omics Study of Cerebrospinal Fluid
Source: Cancers (Basel). 2020 May 26;12(6):1350. doi: 10.3390/cancers12061350 (PMC7352284; doi:10.3390/cancers12061350)
Supplement: Supplementary file 1 [file cancers-12-01350-s001.zip › Supplementary Table S3.xlsx]

## Sheet: Sheet1
Supplementary Table S3
Sum Formula, Mass, Mass [M+H], Quantifier as well as Qualifier Ion, Retention Time (R.T.) are shown for each analysed metabolite. Furthermore, -LOG (P-value) and Difference (logarithmic to the basis of 2) obtained from t-test statistics between medulloblastoma and reference CSF samples are listed. Significant changes (FDR<0.05) are indicated with +.
Compound Name	Sum formula	Mass	Mass [M+H]	Quantifier	Qualifier	R.T.	Internal Standard	-LOG (P-value)	Difference (ln2)	Significant
1-Methylhistidine	C7H11N3O2	169.092	170.1	124	109.1	24.06	Arginine Int.	0.935555	-1.56732
3-Methylhistidine	C7H11N3O2	169.092	170.1	109	126	24.43	Arginine Int.	3.00425	-0.650137	+
Alanine	C3H7NO2	89.0922	90.1	44.1	45.1	21.8	Alanine Int.	0.146514	-0.139702
Arginine	C6H14N4O2	174.092	175.1	70.1	60.1	24.45	Arginine Int.	1.0219	-0.215812
Citrulline	C6H13N3O3	175.092	176.1	159.1	70.1	23.62	Arginine Int.	0.524436	0.157783
Glutamine	C5H10N2O3	146.092	147.1	84	130	24.55	Glutamine Int.	0.00169162	0.00053269
Glycine	C2H5NO2	74.9922	76	30.1	48	22.7	Glycine Int.	1.02389	-0.693273
Histidine	C6H9N3O2	155.092	156.1	110	83.1	24.43	Histidine Int.	2.03811	-0.356279	+
Isoleucine	C6H13NO2	131.092	132.1	86.1	69.1	17.86	Isoleucine Int.	2.75762	-1.07066	+
Kynurenine	C10H12N2O3	208.092	209.1	192	94.1	18.29	Tryptophan Int.	0.307624	0.175282
Leucine	C6H13NO2	131.092	132.1	86.1	43.1	17.34	Valine Int.	2.98862	-1.33786	+
Lysine	C6H14N2O2	146.092	147.1	84.1	130	24.55	Lysine Int.	1.94009	0.5389	+
Methionine	C5H11NO2S	149.092	150.1	56.1	133	18.98	Methionine Int.	2.31087	0.819872	+
OH-Proline	C5H9NO3	131.092	132.1	86.1	68.1	22.11	Threonine Int.	0.207038	0.339055
Ornithine	C5H12N2O2	132.092	133.1	70	116	24.61	Lysine Int.	0.248773	0.163951
Phenylalanine	C9H11NO2	165.092	166.1	120	77	17.68	Phenylalanine Int.	0.184512	0.102948
Proline	C5H9NO2	115.092	116.1	70.1	43.1	19.18	Proline Int.	2.3609	-2.65492	+
Serine	C3H7NO3	105.092	106.1	60	42.1	23.24	Serine Int.	1.53447	0.707791	+
Taurine	C2H7NO3S	124.992	126	44.1	108	19.31	Proline Int.	0.641189	0.289443
Threonine	C4H9NO3	119.092	120.1	74.1	56.1	22.45	Threonine Int.	0.527758	-0.271202
Tryptophan	C11H12N2O2	204.092	205.1	188.1	146	18.42	Tryptophan Int.	4.99464	1.01381	+
Tyrosine	C9H11NO3	180.992	182	136	91.1	20.62	Tyrosine Int.	2.5218	0.84654	+
Valine	C5H11NO2	117.092	118.1	72.1	55.1	19.28	Valine Int.	1.16976	-0.477029
α-Aminobutyric acid	C4H9NO2	103.092	104.1	58.1	41.1	18.8	Alanine Int.	0.193413	0.123989
β-Alanine	C3H7NO2	89.0922	90.1	44.1	45.1	20.9	Alanine Int.	1.71165	0.784759	+
Kynurenic Acid	C10H7NO3	189.092	190.1	144	Not found	13.05	Leucine Int.
Anserine	C10H16N4O3	240.092	241.1	109	Not found	24.52	Lysine Int.
Asparagine	C4H8N2O3	132.092	133.1	73.9	Not found	23.36	Asparagine Int.
Carnosine	C9H14N4O3	226.092	227.1	110.1	Not found	24.58	Arginine Int.
Cystathionine	C7H14N2O4S	222.092	223.1	133.8	Not found	24.85	Lysine int.
OH-Lysine	C6H14N2O3	162.092	163.1	128	Not found	24.89	Threonine Int.
β-Aminobutyric acid	C4H9NO2	103.092	104.1	86	Not found	17.34	Alanine Int.
γ-Aminobutyric Acid	C4H9NO2	102.992	104	87	Not found	17.59	Alanine Int.
Alanine Int.		92.9922	94	47.1	46	21.8	X
Arginine Int.		184.092	185.1	75.1	64.1	24.45	X
Asparagine Int.		138.092	139.1	92.1	47.1	23.38	X
Glutamine Int		153.092	154.1	89	136	24.55	X
Glycine Int.		77.9922	79	32.1	32.1	22.7	X
Histidine Int.		164.092	165.1	118.1	89.1	24.43	X
Isoleucine Int.		138.192	139.2	47.1	44.1	17.86	X
Leucine Int.		138.192	139.2	47.1	32.1	17.34	X
Lysine Int.		154.092	155.1	90.1	137.1	24.55	X
Methionine Int.		155.192	156.2	60.1	138	18.98	X
Phenylalanine Int.		175.092	176.1	129.1	83.1	17.68	X
Proline Int.		121.092	122.1	75.1	30.1	19.18	X
Serine Int.		109.092	110.1	63.1	45.1	23.24	X
Threonine Int.		124.092	125.1	78.1	60.1	22.45	X
Tryptophan Int.		217.092	218.1	200.1	156	18.42	X
Tyrosine Int.		191.092	192.1	174.1	145.1	20.62	X
Valine Int.		123.192	124.2	77.1	59.1	19.28	X
