# Supplementary material for: Determination of a Tumor-Promoting Microenvironment in Recurrent Medulloblastoma: A Multi-Omics Study of Cerebrospinal Fluid
Source: Cancers (Basel). 2020 May 26;12(6):1350. doi: 10.3390/cancers12061350 (PMC7352284; doi:10.3390/cancers12061350)
Supplement: Supplementary file 1 [file cancers-12-01350-s001.zip › Supplementary Table S4.xlsx]

## Sheet: Sheet1
Supplementary Table S4
For each Medulloblastoma (MB) and Reference (REF) sample, patient characteristics are shown.
Sample ID	Diagnosis, Molecular Subgroup	Age at Recurrence (years)	CSF Appearence	CSF cell count (per µl)	CSF protein (mg/dl)	CSF Cytology
MB_1	Medulloblastoma, na	9	clear	2	9.2	negative
MB_2	Medulloblastoma, G4	9	clear	8	218.3	positive
MB_3	Medulloblastoma, G4	11	clear	2	12.8	negative
MB_4	Medulloblastoma, G3	1	clear	1	12.2	negative
MB_5	Medulloblastoma, SHH	1	clear	1	24.3	negative
MB_6	Medulloblastoma, G4	11	xantochromic	22	301.1	positive
MB_7	Medulloblastoma, G4	7	clear	0	14.4	negative
MB_8	Medulloblastoma, G4	6	clear	1	27	negative
Sample ID	Diagnosis	Age at lumbar puncture (years)	CSF Appearence	CSF cell count (per µl)	CSF protein (mg/dl)
REF_1	Axonal neuropathy	13	clear	1	30.4
REF_2	Multiple sclerosis	11	clear	3	15.9
REF_3	Optic papillitis	11	clear	2	17.9
REF_4	Sixth nerve palsy	3	clear	37	28.8
REF_5	Facial palsy	12	clear	4	15
REF_6	Headache	17	clear	0	23
REF_7	Meningoencephalitis	1	turbid	28	96
