# Supplementary material for: Determination of a Tumor-Promoting Microenvironment in Recurrent Medulloblastoma: A Multi-Omics Study of Cerebrospinal Fluid
Source: Cancers (Basel). 2020 May 26;12(6):1350. doi: 10.3390/cancers12061350 (PMC7352284; doi:10.3390/cancers12061350)
Supplement: Supplementary file 1 [file cancers-12-01350-s001.zip › Supplementary Table S5.xlsx]

## Sheet: Sheet1
Supplementary Table S5
For each oxylipin, the respective (potential) fatty acid class, Sum Formula, Mass, Mass [M-H], Retention Time (R.T.) as well as the corresponding Enzyme and Precursor molecule are listed. Furthermore, -LOG (P-value) and Difference (logarithmic to the basis of 2) obtained from t-test statistics between medulloblastoma and reference CSF samples are shown. Significant changes (FDR<0.05) are indicate…
Oxylipin	(potential) fatty acid class	Sum Formula	Mass	Mass [M-H]	R.T.	Enzyme	Precursor	-LOG (P-value)	Difference (ln2)	Significant
12.13-DiHOME	Dihydroxy-octadecenoic acid	C18H34O4	314.246	313.238	8.4	CYP	LA	2.01271	1.10227	+
12-HETE	Hydroxy-eicosatetraenoic acid, Epoxy-eicosatrienoic acid	C20H32O3	320.236	319.228	10.52	LOX	AA	0.81715	1.85366
13-OxoODE	Keto-octadecadienoic acid, Hydroxy-octadecatrienoic acid	C18H30O3	294.22	293.212	10.37	LOX	LA	0.313155	-0.484162
15d-PGJ2	Prostaglandins	C20H28O3	316.204	315.197	9.56	COX	AA	0.152489	-0.072784
311_10.04	Hydroperoxy-octadecadienoic acid	C18H32O4	312.231	311.223	10.04			0.185834	-0.401203
311_8.72	Hydroperoxy-octadecadienoic acid	C18H32O4	312.231	311.223	8.72			0.224636	0.745319
311_9.91	Hydroperoxy-octadecadienoic acid	C18H32O4	312.231	311.223	9.91			0.0577549	0.0633816
313_10.75	Dihydroxy-octadecenoic acid	C18H34O4	314.246	313.238	10.75			0.152676	0.0566432
313_12.47	Dihydroxy-octadecenoic acid	C18H34O4	314.246	313.238	12.47			0.799117	-1.04242
329_9.33	Dihydroxy-oxo-tetranor-prostandioic acid	C16H26O7	330.168	329.161	9.33			4.91174	4.51492	+
331_8.87	Prostaglandins	C20H28O4	332.199	331.192	8.87			0.587706	-0.90042
333_9.2	Prostaglandines, Hydroperoxy-eicosapentaenoic acid	C20H30O4	334.215	333.207	9.2			0.0462615	0.113657
403_12.68			404.167	403.159	12.68			0.358213	0.564096
9(R) _13(R)-HODE_EpOME mix	Hydroxy-octadecadienoic acid, Epoxy-octadecenoic acid	C18H32O3	296.236	295.228	11.1	LOX, CYP	LA	1.17917	0.608343
9.10-DiHOME	Dihydroxy-octadecenoic acid	C18H34O4	314.246	313.238	8.56	CYP	LA	0.589213	1.30798
AA	Arachidonic acid	C20H32O2	304.241	303.233	12.68	Fatty Acid		0.839315	0.58899
DHA	Docosahexaenoic acid	C22H32O2	328.241	327.233	12.52	Fatty Acid		1.53597	0.936299
EPA	Eicosapentaenoic acid	C20H30O2	302.225	301.217	12.12	Fatty Acid		1.13761	0.846563
EPA_12.20	Eicosapentaenoic acid	C20H30O2	302.225	301.217	12.2	Fatty Acid		1.73999	-0.807229
Palmitic Acid	Palmitic Acid	C16H32O2	256.241	255.233	13.37	Fatty Acid		0.684894	-0.578617
Stearic Acid	Stearic Acid	C18H36O2	284.272	283.264	14.39	Fatty Acid		1.4658	-2.28821
tetranor-12-HETE	Hydroxy-hexadecatrienoic acid	C16H26O3	266.188	265.18	8.67	LOX	AA	0.714307	1.09393
