# Supplementary material for: Determination of a Tumor-Promoting Microenvironment in Recurrent Medulloblastoma: A Multi-Omics Study of Cerebrospinal Fluid
Source: Cancers (Basel). 2020 May 26;12(6):1350. doi: 10.3390/cancers12061350 (PMC7352284; doi:10.3390/cancers12061350)
Supplement: Supplementary file 1 [file cancers-12-01350-s001.zip › Supplementary Table S6.xlsx]

## Sheet: Tabelle1
Supplementary Table S6
For each identified protein, the uniprot accession, gene name, the number of identified peptides as well as the number of unique peptides are listed. Furthermore, -LOG (P-value) and Difference (logarithmic to the basis of 2) obtained from t-test statistics between medulloblastoma and reference CSF samples are shown. Significant changes (FDR<0.05) are indicated with +. Proteins were additionally c…
Accession	Protein names	Gene names	Peptides	Unique peptides	LOG (P-value)	Difference (ln2)	Significant	Classification
P61604	10 kDa heat shock protein, mitochondrial	HSPE1	4	4	2.64178	2.45523	+
P31946	14-3-3 protein beta/alpha	YWHAB	5	3	0.0354038	-0.0644601
P62258	14-3-3 protein epsilon	YWHAE	7	5	0.523763	1.17255
P61981	14-3-3 protein gamma	YWHAG	5	3	3.07259	2.42049	+
P27348	14-3-3 protein theta	YWHAQ	8	6	1.26902	2.05671
P63104	14-3-3 protein zeta/delta	YWHAZ	9	7	1.83185	1.92813	+
P17980	26S protease regulatory subunit 6A	PSMC3	2	2	1.61074	1.58624	+	LMI-DR
Q9NYK5	39S ribosomal protein L39, mitochondrial	MRPL39	2	2	3.89794	-2.81837	+
P23396	40S ribosomal protein S3	RPS3	6	6	3.72574	-1.81514	+
P61247	40S ribosomal protein S3a	RPS3A	4	4	0.363839	-0.479511
P08865	40S ribosomal protein SA	RPSA	5	5	0.13077	-0.129514
Q9BRK5	45 kDa calcium-binding protein	SDF4	4	4	2.84795	-3.99523	+	BF
P10809	60 kDa heat shock protein, mitochondrial	HSPD1	10	10	4.57252	-2.59642	+	LMI-DR
P05388	60S acidic ribosomal protein P0	RPLP0	5	5	0.387886	0.348727
P05386	60S acidic ribosomal protein P1	RPLP1	2	1	5.31643	-7.28574	+
P05387	60S acidic ribosomal protein P2	RPLP2	3	2	2.50085	1.20129	+
Q07020	60S ribosomal protein L18	RPL18	4	4	1.79486	-1.03492	+
P35268	60S ribosomal protein L22	RPL22	2	2	0.552382	-0.660117
P39023	60S ribosomal protein L3	RPL3	5	5	1.07695	-0.99707
P36578	60S ribosomal protein L4	RPL4	3	3	0.169784	-0.124891
P52209	6-phosphogluconate dehydrogenase, decarboxylating	PGD	7	7	0.370163	-0.401915
O95336	6-phosphogluconolactonase	PGLS	2	2	1.50036	1.26052
P08253	72 kDa type IV collagenase	MMP2	16	16	0.149937	-0.310532
P11021	78 kDa glucose-regulated protein	HSPA5	12	11	1.50938	1.51468
Q9UHI8	A disintegrin and metalloproteinase with thrombospondin motifs 1	ADAMTS1	2	2	2.51245	2.28786	+	TP
P24752	Acetyl-CoA acetyltransferase, mitochondrial	ACAT1	7	7	3.59971	-1.43225	+
Q13510	Acid ceramidase	ASAH1	2	2	1.88978	1.8956	+	LMI-DR
P68133	Actin, alpha skeletal muscle	ACTA1	7	1	5.65576	2.88712	+
P60709	Actin, cytoplasmic 1	ACTB	14	1	3.86114	2.47298	+
P63261	Actin, cytoplasmic 2	ACTG1	14	1	1.24838	1.00908		LMI-DR
P61158	Actin-related protein 3	ACTR3	5	5	0.331316	0.495859		LMI-DR
P07108	Acyl-CoA-binding protein	DBI	3	3	2.07296	1.75469	+
O15204	ADAM DEC1	ADAMDEC1	2	2	1.6693	2.23563	+
P23526	Adenosylhomocysteinase	AHCY	4	4	0.266611	-0.41937		LMI-DR
P00568	Adenylate kinase isoenzyme 1	AK1	6	6	0.141537	0.548736
Q01518	Adenylyl cyclase-associated protein 1	CAP1	8	8	3.62336	4.46292	+	LMI-DR
Q8IUX7	Adipocyte enhancer-binding protein 1	AEBP1	9	9	0.132261	0.286375
Q9HDC9	Adipocyte plasma membrane-associated protein	APMAP	8	8	0.297668	-0.445534
P12235	ADP/ATP translocase 1	SLC25A4	4	2	1.64889	2.18493	+
Q10588	ADP-ribosyl cyclase/cyclic ADP-ribose hydrolase 2	BST1	2	2	0.968125	0.832636
P84077	ADP-ribosylation factor 1	ARF1	6	3	0.948304	-0.644829
P43652	Afamin	AFM	19	19	1.13386	0.647129
O00468	Agrin	AGRN	14	14	0.0561713	-0.133108
P15121	Aldose reductase	AKR1B1	3	3	3.62819	3.45403	+
P02763	Alpha-1-acid glycoprotein 1	ORM1	11	9	1.35572	0.757552		LMI-DR
P19652	Alpha-1-acid glycoprotein 2	ORM2	9	7	1.783	0.749493		LMI-DR
P01011	Alpha-1-antichymotrypsin	SERPINA3	24	24	1.44655	0.743976		LMI-DR
P01009	Alpha-1-antitrypsin	SERPINA1	25	25	0.524666	0.421998		LMI-DR
P04217	Alpha-1B-glycoprotein	A1BG	16	15	2.00422	0.692622
P08697	Alpha-2-antiplasmin	SERPINF2	13	10	1.22224	0.718694		LMI-DR
P02765	Alpha-2-HS-glycoprotein	AHSG	7	7	1.53608	0.735953		LMI-DR
P01023	Alpha-2-macroglobulin	A2M	65	56	0.756612	-0.587965
O43707	Alpha-actinin-4	ACTN4	12	5	0.252236	-0.31304
P06733	Alpha-enolase	ENO1	17	15	3.17691	3.27247	+
P49641	Alpha-mannosidase 2x	MAN2A2	5	5	1.43891	1.65077
P05067	Amyloid beta A4 protein	APP	15	15	0.0205039	0.0453007		LMI-DR
P51693	Amyloid-like protein 1	APLP1	17	1	0.114918	0.193997	+
P51693	Amyloid-like protein 1	APLP1	17	1	8.83012	-8.21391
Q06481	Amyloid-like protein 2	APLP2	16	16	0.201232	-0.47826
P01019	Angiotensinogen	AGT	15	15	0.45176	0.491887
P04083	Annexin A1	ANXA1	8	8	2.26845	1.81224	+	AI
P07355	Annexin A2	ANXA2	13	13	0.761036	0.80626
P08758	Annexin A5	ANXA5	6	6	2.69546	2.45528	+	TP
P01008	Antithrombin-III	SERPINC1	24	21	0.424797	0.261913		LMI-DR
P02647	Apolipoprotein A-I	APOA1	28	27	1.49229	0.784073
P02652	Apolipoprotein A-II	APOA2	5	5	0.615201	0.543297		LMI-DR
P06727	Apolipoprotein A-IV	APOA4	27	27	1.11088	0.699762
P04114	Apolipoprotein B-100	APOB	185	185	0.429285	-1.52138
P02654	Apolipoprotein C-I	APOC1	4	4	0.424921	1.2229
P02655	Apolipoprotein C-II	APOC2	3	3	0.260547	0.527653
P02656	Apolipoprotein C-III	APOC3	2	2	1.08603	0.806674
P05090	Apolipoprotein D	APOD	8	8	0.798479	-0.783972
P02649	Apolipoprotein E	APOE	23	23	0.590228	-0.766258
O14791	Apolipoprotein L1	APOL1	3	3	1.00353	1.23941		LMI-DR
O95445	Apolipoprotein M	APOM	4	4	0.0784688	0.150361
P17174	Aspartate aminotransferase, cytoplasmic	GOT1	13	13	0.176861	0.269401
Q9BXN1	Asporin	ASPN	2	2	0.683044	0.330139
Q15121	Astrocytic phosphoprotein PEA-15	PEA15	3	3	0.667905	1.14615
P25705	ATP synthase subunit alpha, mitochondrial	ATP5A1	13	13	3.04904	-1.84109	+
P06576	ATP synthase subunit beta, mitochondrial	ATP5B	15	15	0.60857	-1.09565
P56134	ATP synthase subunit f, mitochondrial	ATP5J2	2	2	7.26934	-5.75306	+
P36542	ATP synthase subunit gamma, mitochondrial	ATP5C1	6	6	2.54928	1.32191	+
O75882	Attractin	ATRN	14	14	0.335828	0.308087		LMI-DR
P02730	Band 3 anion transport protein	SLC4A1	16	16	0.785128	-2.99522
P98160	Basement membrane-specific heparan sulfate proteoglycan core protein	HSPG2	16	16	0.526497	0.912468		LMI-DR
Q16620	BDNF/NT-3 growth factors receptor	NTRK2	3	3	0.60865	-1.40191
P15291	Beta-1,4-galactosyltransferase 1	B4GALT1	2	2	0.2422	-0.319311		LMI-DR
O43505	Beta-1,4-glucuronyltransferase 1	B4GAT1	12	12	0.107831	-0.197595
P02749	Beta-2-glycoprotein 1	APOH	13	12	1.83628	0.676413
Q96KN2	Beta-Ala-His dipeptidase	CNDP1	21	21	0.0337673	-0.107282
Q96JF0	Beta-galactoside alpha-2,6-sialyltransferase 2	ST6GAL2	2	2	2.14199	-3.49994	+	BF
P07686	Beta-hexosaminidase subunit beta	HEXB	3	3	3.68276	2.62951	+	LMI-DR
P21810	Biglycan	BGN	2	2	0.178613	-0.373652
P19835	Bile salt-activated lipase	CEL	3	3	0.458202	1.13142
P43251	Biotinidase	BTD	7	7	0.0576453	-0.0877542
P80723	Brain acid soluble protein 1	BASP1	4	4	3.02336	1.95383	+	TP
O60241	Brain-specific angiogenesis inhibitor 2	BAI2	2	2	0.0800066	-0.234566
Q96GW7	Brevican core protein	BCAN	10	10	0.665457	-1.08993
P04003	C4b-binding protein alpha chain	C4BPA	21	21	0.94158	2.23435		LMI-DR
Q9HCU4	Cadherin EGF LAG seven-pass G-type receptor 2	CELSR2	3	3	0.260727	-0.440089
P55290	Cadherin-13	CDH13	6	6	0.0818159	-0.161868
P19022	Cadherin-2	CDH2	10	10	0.146791	0.178416
P55285	Cadherin-6	CDH6	7	7	0.234125	0.617919
P55286	Cadherin-8	CDH8	4	4	0.0564525	0.117043
P05937	Calbindin	CALB1	3	3	0.785047	1.04422		HYP
Q13554	Calcium/calmodulin-dependent protein kinase type II subunit beta	CAMK2B	3	3	0.444111	-0.650793		LMI-DR
P0DP25	Calmodulin-3	CALM3	6	5	0.883937	1.42956
Q9NZT1	Calmodulin-like protein 5	CALML5	6	6	2.50132	-1.90977	+	LMI-DR
P27797	Calreticulin	CALR	7	7	0.671972	1.08647
O94985	Calsyntenin-1	CLSTN1	24	24	0.0967889	-0.212342
Q9H4D0	Calsyntenin-2	CLSTN2	6	6	0.872441	2.04971
Q9BQT9	Calsyntenin-3	CLSTN3	5	5	1.18518	2.12243
P00915	Carbonic anhydrase 1	CA1	8	8	0.312089	-1.74643
P00918	Carbonic anhydrase 2	CA2	6	6	0.136689	0.580291
P16152	Carbonyl reductase [NADPH] 1	CBR1	8	6	1.5135	2.19628	+
Q96IY4	Carboxypeptidase B2	CPB2	5	5	0.731005	0.856561
P16870	Carboxypeptidase E	CPE	17	17	0.249838	-0.428587
P15169	Carboxypeptidase N catalytic chain	CPN1	7	7	0.0819081	0.233378
P22792	Carboxypeptidase N subunit 2	CPN2	13	13	0.756738	1.02521
Q9Y646	Carboxypeptidase Q	CPQ	4	4	0.211725	-0.523762
Q9NQ79	Cartilage acidic protein 1	CRTAC1	22	22	0.107583	-0.263016
P49747	Cartilage oligomeric matrix protein	COMP	19	17	0.164065	0.552203
Q8NEV1	Casein kinase II subunit alpha 3	CSNK2A3	2	2	0.407587	0.719034
P31944	Caspase-14	CASP14	13	13	0.783795	1.33846
P04040	Catalase	CAT	22	22	0.207543	-0.957183
P07858	Cathepsin B	CTSB	9	9	1.6898	2.31995	+	LMI-DR
P07339	Cathepsin D	CTSD	18	18	0.489673	0.592642
Q9UBX1	Cathepsin F	CTSF	3	3	0.218276	0.491668
P25774	Cathepsin S	CTSS	2	2	0.638481	1.24651
Q9UBR2	Cathepsin Z	CTSZ	4	4	0.187915	0.326637
Q13740	CD166 antigen	ALCAM	12	12	0.401527	0.984886
P16070	CD44 antigen	CD44	2	2	0.55188	1.33282		LMI-DR
P13987	CD59 glycoprotein	CD59	3	3	0.32395	-0.479258
P21926	CD9 antigen	CD9	2	2	1.4679	2.38639	+
Q8TCZ2	CD99 antigen-like protein 2	CD99L2	2	2	0.240985	0.546208
Q9BY67	Cell adhesion molecule 1	CADM1	6	6	0.011103	-0.0329484
Q8N126	Cell adhesion molecule 3	CADM3	7	7	0.622597	-0.920215
Q8NFZ8	Cell adhesion molecule 4	CADM4	7	7	0.0474021	0.152485
Q99674	Cell growth regulator with EF hand domain protein 1	CGREF1	6	6	0.103153	0.330719
P43121	Cell surface glycoprotein MUC18	MCAM	9	9	0.927233	-1.72079
P00450	Ceruloplasmin	CP	52	52	3.97175	1.20613	+
P36222	Chitinase-3-like protein 1	CHI3L1	16	16	0.613851	1.53277		LMI-DR
Q15782	Chitinase-3-like protein 2	CHI3L2	3	3	0.101861	0.346013
Q13231	Chitotriosidase-1	CHIT1	9	9	3.12903	4.71628	+	LMI-DR
O00299	Chloride intracellular channel protein 1	CLIC1	8	8	0.375939	-0.66146
Q96NY7	Chloride intracellular channel protein 6	CLIC6	2	2	1.47536	1.60925
Q9H2X0	Chordin	CHRD	2	2	0.307436	-0.53716
P10645	Chromogranin-A	CHGA	14	14	0.104551	0.165078		LMI-DR
Q00610	Clathrin heavy chain 1	CLTC	30	30	1.12578	-0.996412
P10909	Clusterin	CLU	20	20	0.29021	-0.35349		LMI-DR
Q14019	Coactosin-like protein	COTL1	2	2	1.07426	1.49053		LMI-DR
P00740	Coagulation factor IX	F9	6	6	0.555147	0.715954
P12259	Coagulation factor V	F5	34	28	0.352895	0.700871
P00742	Coagulation factor X	F10	6	6	0.184148	0.145133
P00748	Coagulation factor XII	F12	10	10	2.21491	3.13708	+	HYP
P05160	Coagulation factor XIII B chain	F13B	2	2	0.143891	-0.227772
P23528	Cofilin-1	CFL1	8	6	1.45541	2.32137	+
P02452	Collagen alpha-1(I) chain	COL1A1	16	16	0.00491624	-0.0151431
P02461	Collagen alpha-1(III) chain	COL3A1	9	9	0.352378	1.02368
P20908	Collagen alpha-1(V) chain	COL5A1	6	6	0.57414	1.32031
P12109	Collagen alpha-1(VI) chain	COL6A1	19	19	0.176197	0.297532
Q99715	Collagen alpha-1(XII) chain	COL12A1	23	23	1.54163	1.60241	+
P39060	Collagen alpha-1(XVIII) chain	COL18A1	10	10	0.000295697	-0.000470195
P08123	Collagen alpha-2(I) chain	COL1A2	13	13	0.203321	-0.453778
P08572	Collagen alpha-2(IV) chain	COL4A2	4	4	0.583244	0.803087
P12110	Collagen alpha-2(VI) chain	COL6A2	6	6	2.63921	2.41217	+
P12111	Collagen alpha-3(VI) chain	COL6A3	33	33	1.61979	2.6336	+
Q5KU26	Collectin-12	COLEC12	2	2	0.708487	-1.32497		LMI-DR
P02745	Complement C1q subcomponent subunit A	C1QA	3	3	0.306168	-0.343156		LMI-DR
P02746	Complement C1q subcomponent subunit B	C1QB	6	6	0.00713469	0.00826999		LMI-DR
P02747	Complement C1q subcomponent subunit C	C1QC	4	4	4.45482	-1.75902	+	LMI-DR
Q9BXJ0	Complement C1q tumor necrosis factor-related protein 5	C1QTNF5	3	3	0.0318536	-0.116135
P00736	Complement C1r subcomponent	C1R	23	23	0.39406	0.301417		LMI-DR
Q9NZP8	Complement C1r subcomponent-like protein	C1RL	2	2	5.07844	3.68587	+	LMI-DR
P09871	Complement C1s subcomponent	C1S	21	21	0.342339	-0.284419		LMI-DR
P06681	Complement C2	C2	16	16	0.104651	-0.0769497		LMI-DR
P01024	Complement C3	C3	105	96	0.146732	0.0724947		LMI-DR
P0C0L4	Complement C4-A	C4A	77	3	2.68667	2.73226	+	LMI-DR
P0C0L5	Complement C4-B	C4B	77	4	0.421195	0.154592		LMI-DR
P01031	Complement C5	C5	44	44	2.12493	1.35046	+	LMI-DR
P13671	Complement component C6	C6	18	18	2.15638	1.25633	+	LMI-DR
P10643	Complement component C7	C7	26	26	0.758505	0.417466		LMI-DR
P07357	Complement component C8 alpha chain	C8A	10	10	1.06324	0.547217		LMI-DR
P07358	Complement component C8 beta chain	C8B	20	20	1.88061	1.18025	+	LMI-DR
P07360	Complement component C8 gamma chain	C8G	7	7	0.850057	0.723334		LMI-DR
P02748	Complement component C9	C9	15	15	0.282962	0.201242		LMI-DR
P00751	Complement factor B	CFB	29	29	1.43776	0.572549		LMI-DR
P00746	Complement factor D	CFD	7	7	1.55757	2.81609	+	LMI-DR
P08603	Complement factor H	CFH	48	45	0.0686671	0.0311533		LMI-DR
Q03591	Complement factor H-related protein 1	CFHR1	6	2	0.211225	0.166616		LMI-DR
P36980	Complement factor H-related protein 2	CFHR2	5	2	0.492213	0.917312		LMI-DR
Q92496	Complement factor H-related protein 4	CFHR4	2	1	1.69692	3.34129	+
P05156	Complement factor I	CFI	17	17	3.30711	0.69284	+	LMI-DR
P29279	Connective tissue growth factor	CTGF	2	2	0.387664	0.785921
Q12860	Contactin-1	CNTN1	31	31	0.073298	-0.142597
Q02246	Contactin-2	CNTN2	21	21	0.125877	0.453247
Q8IWV2	Contactin-4	CNTN4	4	4	0.671499	-1.32581
Q9UHC6	Contactin-associated protein-like 2	CNTNAP2	4	4	1.40686	-1.18732
Q9C0A0	Contactin-associated protein-like 4	CNTNAP4	6	6	2.20071	-3.23578	+	BF
Q99829	Copine-1	CPNE1	4	4	0.432561	0.425069
P08185	Corticosteroid-binding globulin	SERPINA6	6	6	1.59728	0.745688
P12277	Creatine kinase B-type	CKB	10	10	1.41083	2.91343	+
Q8IUR6	CREB3 regulatory factor	CREBRF	2	2	1.21284	1.84164
O94921	Cyclin-dependent kinase 14	CDK14	2	1	0.782332	-3.01736
Q00526	Cyclin-dependent kinase 3	CDK3	2	1	0.205561	-0.52308
P01040	Cystatin-A	CSTA	2	2	0.838717	-0.364295
P04080	Cystatin-B	CSTB	5	5	3.71686	4.52178	+	LMI-DR
P01034	Cystatin-C	CST3	12	12	0.130671	0.152431		LMI-DR
P99999	Cytochrome c	CYCS	3	3	1.09583	0.661833
Q96KP4	Cytosolic non-specific dipeptidase	CNDP2	3	3	3.57913	3.2649	+
O43175	D-3-phosphoglycerate dehydrogenase	PHGDH	3	3	0.442402	-0.267753
P07585	Decorin	DCN	6	6	0.981566	-0.832427
Q8NFT8	Delta and Notch-like epidermal growth factor-related receptor	DNER	3	3	1.03857	-2.42458
P81605	Dermcidin	DCD	3	3	5.39106	5.69724	+	LMI-DR
Q08554	Desmocollin-1	DSC1	6	6	0.843659	0.99788
Q02487	Desmocollin-2	DSC2	2	2	0.268536	-0.472234
Q02413	Desmoglein-1	DSG1	10	10	1.76759	1.71916	+	LMI-DR
P15924	Desmoplakin	DSP	39	39	2.32014	1.63952	+	LMI-DR
Q9UBP4	Dickkopf-related protein 3	DKK3	14	14	0.569996	-0.936315
P09417	Dihydropteridine reductase	QDPR	3	3	0.572608	1.15929
Q14195	Dihydropyrimidinase-related protein 3	DPYSL3	8	6	1.32004	2.28938
Q01459	Di-N-acetylchitobiase	CTBS	3	3	0.984299	0.866781
P53634	Dipeptidyl peptidase 1	CTSC	2	2	7.72603	3.60784	+	LMI-DR
Q9UHL4	Dipeptidyl peptidase 2	DPP7	2	2	0.24901	-0.397488
O14672	Disintegrin and metalloproteinase domain-containing protein 10	ADAM10	2	2	5.53755	3.36336	+	LMI-DR
Q9P0K1	Disintegrin and metalloproteinase domain-containing protein 22	ADAM22	4	4	0.214492	-0.535223
Q14159	DNA repair-scaffolding protein	SPIDR	2	2	5.07941	4.27363	+
Q13217	DnaJ homolog subfamily C member 3	DNAJC3	2	2	1.29528	1.22334		LMI-DR
P39656	Dolichyl-diphosphooligosaccharide--protein glycosyltransferase 48 kDa subunit	DDOST	7	7	0.333377	0.503207
Q14118	Dystroglycan	DAG1	6	6	0.164332	-0.210511
O95714	E3 ubiquitin-protein ligase HERC2	HERC2	3	3	1.44977	2.91977	+
Q13508	Ecto-ADP-ribosyltransferase 3	ART3	3	3	2.1415	2.38127	+	TM
Q13822	Ectonucleotide pyrophosphatase/phosphodiesterase family member 2	ENPP2	40	40	0.43883	0.608906
Q12805	EGF-containing fibulin-like extracellular matrix protein 1	EFEMP1	16	16	0.0369632	-0.0824484
O95967	EGF-containing fibulin-like extracellular matrix protein 2	EFEMP2	4	4	0.714319	1.65261
P38117	Electron transfer flavoprotein subunit beta	ETFB	3	3	1.81013	2.29465	+
P24534	Elongation factor 1-beta	EEF1B2	2	2	2.82651	1.15265	+
P26641	Elongation factor 1-gamma	EEF1G	6	6	0.491832	-0.388893
P13639	Elongation factor 2	EEF2	18	18	1.23408	1.00077
O94919	Endonuclease domain-containing 1 protein	ENDOD1	7	7	0.614569	1.05277
P14625	Endoplasmin	HSP90B1	22	21	2.07522	1.61916	+
Q96AP7	Endothelial cell-selective adhesion molecule	ESAM	2	2	1.24225	1.13432
Q9UNN8	Endothelial protein C receptor	PROCR	3	3	0.157621	0.315436
P84090	Enhancer of rudimentary homolog	ERH	2	2	0.0730454	0.133716
P54764	Ephrin type-A receptor 4	EPHA4	9	9	0.256275	-0.37415
P20827	Ephrin-A1	EFNA1	2	2	0.147843	-0.397285
P52799	Ephrin-B2	EFNB2	2	2	0.0329334	-0.0616811
P61916	Epididymal secretory protein E1	NPC2	6	6	0.382151	0.600203
Q9Y2E5	Epididymis-specific alpha-mannosidase	MAN2B2	2	2	2.08559	4.92882	+
P60842	Eukaryotic initiation factor 4A-I	EIF4A1	10	5	1.31823	-1.11288
Q9UBQ6	Exostosin-like 2	EXTL2	3	3	0.306799	-0.668138
Q16610	Extracellular matrix protein 1	ECM1	16	16	0.32729	0.388624		LMI-DR
O94769	Extracellular matrix protein 2	ECM2	9	9	0.558961	-1.0364
P08294	Extracellular superoxide dismutase [Cu-Zn]	SOD3	9	9	0.00660782	-0.0156124
P15311	Ezrin	EZR	6	3	0.986975	1.61643
P52907	F-actin-capping protein subunit alpha-1	CAPZA1	6	4	2.26717	1.86428	+	LMI-DR
Q16658	Fascin	FSCN1	6	6	1.98372	2.39721	+
Q01469	Fatty acid-binding protein, epidermal	FABP5	6	6	2.23436	3.4542	+	LMI-DR
P05413	Fatty acid-binding protein, heart	FABP3	3	3	3.31304	2.607	+
P02794	Ferritin heavy chain	FTH1	5	5	1.11002	1.67516
P02792	Ferritin light chain	FTL	5	5	3.98536	4.63439	+	LMI-DR
Q9UGM5	Fetuin-B	FETUB	5	5	0.052207	-0.0464309
P35555	Fibrillin-1	FBN1	9	9	0.639064	0.848083
P02671	Fibrinogen alpha chain	FGA	20	20	1.33204	1.12609		LMI-DR
P02675	Fibrinogen beta chain	FGB	30	30	1.81926	1.26352	+	LMI-DR
P02679	Fibrinogen gamma chain	FGG	20	20	1.29632	1.11942
P11362	Fibroblast growth factor receptor 1	FGFR1	3	3	0.202159	-0.601955
Q06828	Fibromodulin	FMOD	4	4	1.89728	2.47813	+	TM
P02751	Fibronectin	FN1	72	3	0.0353303	0.0407875		LMI-DR
P23142	Fibulin-1	FBLN1	22	5	0.485062	0.52639
P23142	Fibulin-1	FBLN1	24	7	0.379854	0.422961
P98095	Fibulin-2	FBLN2	7	7	0.0423145	0.134008
Q9UBX5	Fibulin-5	FBLN5	3	3	0.25999	-0.850256
P21333	Filamin-A	FLNA	21	20	1.49072	1.30831		LMI-DR
P14207	Folate receptor beta	FOLR2	2	2	0.788735	1.18255		LMI-DR
Q12841	Follistatin-related protein 1	FSTL1	6	6	0.649714	0.815987
Q6MZW2	Follistatin-related protein 4	FSTL4	7	5	0.778323	-1.81028
Q8N475	Follistatin-related protein 5	FSTL5	14	12	1.66949	2.21744	+	TM
P04075	Fructose-bisphosphate aldolase A	ALDOA	13	11	1.77822	1.32162	+	LMI-DR
P09972	Fructose-bisphosphate aldolase C	ALDOC	12	10	0.157449	-0.347395
P09382	Galectin-1	LGALS1	7	7	0.390745	0.735396
P17931	Galectin-3	LGALS3	5	5	1.55992	1.82248	+	LMI-DR
Q08380	Galectin-3-binding protein	LGALS3BP	13	13	0.480083	0.299379		LMI-DR
P47929	Galectin-7	LGALS7	6	6	0.199412	0.298435
P09104	Gamma-enolase	ENO2	8	6	2.11308	3.41176	+	TM
Q92820	Gamma-glutamyl hydrolase	GGH	5	5	0.252839	0.190146
P17900	Ganglioside GM2 activator	GM2A	6	6	0.122293	0.355169
O00451	GDNF family receptor alpha-2	GFRA2	3	3	0.0863733	-0.255332
P06396	Gelsolin	GSN	23	23	0.457911	0.346576		LMI-DR
P07093	Glia-derived nexin	SERPINE2	4	4	0.235877	0.513435
P14136	Glial fibrillary acidic protein	GFAP	10	9	0.249755	0.876937
P06744	Glucose-6-phosphate isomerase	GPI	6	6	1.06903	1.41647
P22352	Glutathione peroxidase 3	GPX3	6	6	0.909468	0.753952
P00390	Glutathione reductase, mitochondrial	GSR	5	5	1.50744	1.82551	+
P78417	Glutathione S-transferase omega-1	GSTO1	5	5	0.356744	0.787736
P09211	Glutathione S-transferase P	GSTP1	8	8	1.79198	1.37603	+	LMI-DR
P04406	Glyceraldehyde-3-phosphate dehydrogenase	GAPDH	13	13	0.492076	0.595165		LMI-DR
P35052	Glypican-1	GPC1	2	2	2.26547	1.60889	+	TP
Q8NBJ4	Golgi membrane protein 1	GOLM1	9	9	0.767473	1.18671
Q14393	Growth arrest-specific protein 6	GAS6	3	3	0.220235	-0.528157
P62826	GTP-binding nuclear protein Ran	RAN	6	6	0.0280455	0.09463
Q9Y2T3	Guanine deaminase	GDA	4	4	0.631873	1.22738
P04899	Guanine nucleotide-binding protein G(i) subunit alpha-2	GNAI2	5	3	0.235912	-0.204354
P63244	Guanine nucleotide-binding protein subunit beta-2-like 1	GNB2L1	6	6	0.15427	0.181044
P00738	Haptoglobin	HP	22	12	1.28156	-2.86003		LMI-DR
P00739	Haptoglobin-related protein	HPR	13	3	1.10258	2.18776		LMI-DR
P0DMV9	Heat shock 70 kDa protein 1B	HSPA1B	11	3	0.161423	-0.368342
P11142	Heat shock cognate 71 kDa protein	HSPA8	17	14	3.5371	4.21765	+	LMI-DR
P04792	Heat shock protein beta-1	HSPB1	3	3	1.9799	2.73345	+
P07900	Heat shock protein HSP 90-alpha	HSP90AA1	22	14	2.42059	3.56754	+	LMI-DR
P08238	Heat shock protein HSP 90-beta	HSP90AB1	21	7	0.0142265	-0.0237755
P69905	Hemoglobin subunit alpha	HBA1	10	7	0.0337765	-0.227055
P68871	Hemoglobin subunit beta	HBB	16	10	0.223498	-1.39366
P02042	Hemoglobin subunit delta	HBD	11	5	0.228944	-1.35999
P69891	Hemoglobin subunit gamma-1	HBG1	8	1	0.177487	-1.13889
P69892	Hemoglobin subunit gamma-2	HBG2	8	1	2.15909	3.72972	+
P02790	Hemopexin	HPX	29	29	3.11799	0.822097	+
Q8IZP7	Heparan-sulfate 6-O-sulfotransferase 3	HS6ST3	2	2	0.333132	-0.698974
P05546	Heparin cofactor 2	SERPIND1	18	15	0.245524	-0.147456
P26927	Hepatocyte growth factor-like protein	MST1	8	8	3.79438	3.85694	+
P09651	Heterogeneous nuclear ribonucleoprotein A1	HNRNPA1	5	5	0.678273	1.01402
Q14103	Heterogeneous nuclear ribonucleoprotein D0	HNRNPD	5	4	1.08125	1.21441
P52597	Heterogeneous nuclear ribonucleoprotein F	HNRNPF	7	5	2.30801	-1.56072	+
P61978	Heterogeneous nuclear ribonucleoprotein K	HNRNPK	9	9	2.41939	2.56528	+
P22626	Heterogeneous nuclear ribonucleoproteins A2/B1	HNRNPA2B1	5	5	1.55676	1.92087	+
P09429	High mobility group protein B1	HMGB1	3	2	2.10359	2.45278	+	LMI-DR
P26583	High mobility group protein B2	HMGB2	2	1	2.0795	1.42077	+	LMI-DR
P49773	Histidine triad nucleotide-binding protein 1	HINT1	3	3	1.39076	2.12307
P04196	Histidine-rich glycoprotein	HRG	14	14	1.94485	0.958721	+	LMI-DR
Q99880	Histone H2B type 1-L	HIST1H2BL	4	4	0.382483	0.551451
P62805	Histone H4	HIST1H4A	5	5	0.398841	0.485446
P30447	HLA class I histocompatibility antigen, A-23 alpha chain	HLA	4	2	0.0782816	0.148692
Q14520	Hyaluronan-binding protein 2	HABP2	7	7	1.60663	2.80147	+
Q9Y4L1	Hypoxia up-regulated protein 1	HYOU1	11	11	0.158066	0.282943
O75144	ICOS ligand	ICOSLG	3	3	0.027923	0.0692493		LMI-DR
P22304	Iduronate 2-sulfatase	IDS	2	2	0.0978309	-0.238561
P01876	Ig alpha-1 chain C region	IGHA1	11	8	0.262839	0.369647		LMI-DR
P0DOX2	Ig alpha-2 chain C region	IGHA2	9	5	1.72031	2.28472	+
P0DOX5	Ig gamma-1 chain C region	IGHG1	22	12	0.292012	-0.258572
P01859	Ig gamma-2 chain C region	IGHG2	14	5	0.337749	-0.316621		LMI-DR
P01860	Ig gamma-3 chain C region	IGHG3	18	6	0.568204	-0.348748		LMI-DR
P01861	Ig gamma-4 chain C region	IGHG4	11	5	0.221724	-0.395168		LMI-DR
P01743	Ig heavy chain V-I region HG3	IGHV1-46	2	1	1.19005	-2.36991		LMI-DR
P23083	Ig heavy chain V-I region V35	IGHV1-2	3	2	1.15632	2.58891		LMI-DR
P06331	Ig heavy chain V-II region ARH-77	IGHV4-34	2	1	0.540423	-1.37377		LMI-DR
P01764	Ig heavy chain V-III region 23	IGHV3	2	1	1.20835	2.03004		LMI-DR
A0A0B4J1X5	Ig heavy chain V-III region BUT	IGHV3	4	2	0.175733	-0.206374		LMI-DR
P0DP02	Ig heavy chain V-III region CAM	IGHV3-30-3	4	2	1.56186	2.49856	+	LMI-DR
P0DP04	Ig heavy chain V-III region DOB	IGHV3-43D	3	2	0.36103	-1.28329		LMI-DR
P01780	Ig heavy chain V-III region JON	IGHV3-7	3	1	0.589185	0.599968		LMI-DR
A0A0B4J1V1	Ig heavy chain V-III region WEA	IGHV3	3	1	0.0907964	0.12509
P01834	Ig kappa chain C region	IGKC	9	3	0.419238	-0.385727		LMI-DR
P01594	Ig kappa chain V-I region AU	IGKV1-33	2	2	1.73729	3.84357	+	LMI-DR
P01599	Ig kappa chain V-I region Gal	IGKV1-17	2	2	0.412765	0.651868
A0A087WW87	Ig kappa chain V-II region Cum	IGKV2	3	2	1.75733	-1.34876	+
P01619	Ig kappa chain V-III region B6	IGKV3-20	4	2	0.340692	-0.333524		LMI-DR
P01624	Ig kappa chain V-III region POM	IGKV3D	2	1	0.0211841	0.074221
P04433	Ig kappa chain V-III region VG	IGKV3D	3	3	1.11163	2.23772
P06312	Ig kappa chain V-IV region	IGKV4	3	3	1.99659	2.03054	+	LMI-DR
P01700	Ig lambda chain V-I region HA	IGLV1-47	3	3	0.0675043	0.18599
P01701	Ig lambda chain V-I region NEW	IGLV1-51	3	3	0.0736743	-0.219436
P01703	Ig lambda chain V-I region NEWM	IGLV1-40	3	3	0.269734	0.971915
P01706	Ig lambda chain V-II region BOH	IGLV2-11	2	2	1.59015	2.82924	+	LMI-DR
P80748	Ig lambda chain V-III region LOI	IGLV3-21	3	3	0.056581	-0.0897959
P0DOX8	Ig lambda-1 chain C regions	IGLC1	6	1	1.27577	1.19661
P0DOY2	Ig lambda-6 chain C region	IGLC6	6	1	0.688913	-0.576509		LMI-DR
P01871	Ig mu chain C region	IGHM	15	4	1.37618	-2.1459		LMI-DR
Q9Y6R7	IgGFc-binding protein	FCGBP	50	50	0.00975396	0.0243643
A0A0C4DH31	Immunoglobulin heavy variable 1-18	IGHV1	3	2	0.129205	-0.287053		LMI-DR
A0A0C4DH29	Immunoglobulin heavy variable 1-3	IGHV1	2	1	0.293077	-0.926909		LMI-DR
A0A0G2JMI3	Immunoglobulin heavy variable 1-69-2	IGHV1-69-2	2	2	0.525379	1.11817		LMI-DR
A0A0B4J2H0	Immunoglobulin heavy variable 1-69D	IGHV1	3	1	0.181796	-0.412095		LMI-DR
A0A0B4J1V2	Immunoglobulin heavy variable 2-26	IGHV2	2	2	1.98255	1.92323	+	LMI-DR
A0A0B4J1V0	Immunoglobulin heavy variable 3-15	IGHV3	2	1	0.67206	0.617825		LMI-DR
A0A0A0MS15	Immunoglobulin heavy variable 3-49	IGHV3	4	3	0.425766	0.744053		LMI-DR
A0A0J9YX35	Immunoglobulin heavy variable 3-64D	IGHV3-64D	2	2	0.75179	0.708099		LMI-DR
A0A0B4J1Y9	Immunoglobulin heavy variable 3-72	IGHV3	3	2	1.13302	-0.713923		LMI-DR
A0A0C4DH38	Immunoglobulin heavy variable 5-51	IGHV5	3	2	0.265432	0.354923		LMI-DR
A0A0B4J1U7	Immunoglobulin heavy variable 6-1	IGHV6	2	2	1.11099	2.00346		LMI-DR
P01591	Immunoglobulin J chain	IGJ	4	4	1.1594	-2.60853		LMI-DR
P0DOX7	Immunoglobulin kappa light chain	N/A	8	2	0.205544	-0.207885
A0A075B6S5	Immunoglobulin kappa variable 1-27	IGKV1	2	2	0.269455	0.417736
A0A087WSY6	Immunoglobulin kappa variable 3D-15	IGKV3D	2	1	0.323116	0.88497
A0A0C4DH25	Immunoglobulin kappa variable 3D-20	IGKV3D	3	1	0.836588	-0.81379
P0DOX6	Immunoglobulin mu heavy chain	N/A	12	1	1.74667	1.81294	+
O14498	Immunoglobulin superfamily containing leucine-rich repeat protein	ISLR	6	6	0.489863	-0.489328
Q969P0	Immunoglobulin superfamily member 8	IGSF8	4	4	0.646724	1.17713
Q14974	Importin subunit beta-1	KPNB1	3	3	0.481133	0.656668
Q15181	Inorganic pyrophosphatase	PPA1	11	11	1.21944	-0.835403
Q9NX62	Inositol monophosphatase 3	IMPAD1	4	4	1.12106	1.93729
P01344	Insulin-like growth factor II	IGF2	2	2	0.0977327	0.149249
P18065	Insulin-like growth factor-binding protein 2	IGFBP2	11	11	0.129632	0.234258
P22692	Insulin-like growth factor-binding protein 4	IGFBP4	5	5	3.8034	4.37274	+	TP
P24593	Insulin-like growth factor-binding protein 5	IGFBP5	5	5	0.537957	0.957426
P24592	Insulin-like growth factor-binding protein 6	IGFBP6	6	6	0.560833	-0.908913
Q16270	Insulin-like growth factor-binding protein 7	IGFBP7	9	9	0.507083	0.699297
P35858	Insulin-like growth factor-binding protein complex acid labile subunit	IGFALS	16	16	0.605877	1.08328
Q8WX77	Insulin-like growth factor-binding protein-like 1	IGFBPL1	8	8	1.69242	2.62253	+	TP
Q9Y287	Integral membrane protein 2B	ITM2B	3	3	0.650303	1.14211
P19827	Inter-alpha-trypsin inhibitor heavy chain H1	ITIH1	26	26	1.28386	1.10005
P19823	Inter-alpha-trypsin inhibitor heavy chain H2	ITIH2	18	12	1.12235	0.721907
Q06033	Inter-alpha-trypsin inhibitor heavy chain H3	ITIH3	17	12	1.0394	1.77643
Q14624	Inter-alpha-trypsin inhibitor heavy chain H4	ITIH4	32	32	0.420432	0.288616		LMI-DR
Q86UX2	Inter-alpha-trypsin inhibitor heavy chain H5	ITIH5	12	12	0.618252	-0.867302
Q9UMF0	Intercellular adhesion molecule 5	ICAM5	3	3	1.08413	-1.58552
P20592	Interferon-induced GTP-binding protein Mx2	MX2	3	1	1.69495	-4.32081	+	PI
Q01629	Interferon-induced transmembrane protein 2	IFITM2	2	1	0.00287389	-0.0125685		LMI-DR
Q01628	Interferon-induced transmembrane protein 3	IFITM3	2	1	1.11537	-2.18059		LMI-DR
P40189	Interleukin-6 receptor subunit beta	IL6ST	5	5	0.0350171	0.0859272
O75874	Isocitrate dehydrogenase [NADP] cytoplasmic	IDH1	4	3	0.799661	0.802762
P48735	Isocitrate dehydrogenase [NADP], mitochondrial	IDH2	12	11	0.0782129	0.0644378
P14923	Junction plakoglobin	JUP	9	7	0.540451	0.936301
Q92876	Kallikrein-6	KLK6	6	6	0.018623	-0.0372547
P29622	Kallistatin	SERPINA4	13	13	2.10168	2.27303	+	AI
Q5T749	Keratinocyte proline-rich protein	KPRP	4	4	0.279409	0.619397
P01042	Kininogen-1	KNG1	17	1	1.66106	1.21764	+	LMI-DR
P01042	Kininogen-1	KNG1	17	1	0.776883	0.475239		LMI-DR
P02788	Lactotransferrin	LTF	28	26	5.37614	6.56326	+	LMI-DR
Q04760	Lactoylglutathione lyase	GLO1	2	2	0.521615	0.9858
P20700	Lamin-B1	LMNB1	3	3	3.17799	-3.91528	+
P24043	Laminin subunit alpha-2	LAMA2	3	3	0.603464	-1.34633
P11047	Laminin subunit gamma-1	LAMC1	3	3	1.10707	1.72053
Q14766	Latent-transforming growth factor beta-binding protein 1	LTBP1	2	2	2.64343	3.14185	+	AI
Q14767	Latent-transforming growth factor beta-binding protein 2	LTBP2	4	4	1.63589	1.27329	+
Q8N2S1	Latent-transforming growth factor beta-binding protein 4	LTBP4	4	4	1.28658	-2.1571		PI
O94910	Latrophilin-1	LPHN1	5	5	0.112397	0.381518
P02750	Leucine-rich alpha-2-glycoprotein	LRG1	11	11	0.531065	0.37687
Q96FE5	Leucine-rich repeat and immunoglobulin-like domain-containing nogo receptor-interacting protein 1	LINGO1	2	2	0.610304	1.05467
Q9NT99	Leucine-rich repeat-containing protein 4B	LRRC4B	3	3	0.651404	-0.977427
Q13449	Limbic system-associated membrane protein	LSAMP	6	6	0.0373662	-0.0711803
P18428	Lipopolysaccharide-binding protein	LBP	3	3	0.25219	0.565616		LMI-DR
P00338	L-lactate dehydrogenase A chain	LDHA	6	5	1.68298	1.62931	+
P07195	L-lactate dehydrogenase B chain	LDHB	8	7	1.07863	-0.630702
P12318	Low affinity immunoglobulin gamma Fc region receptor II-a	FCGR2A	2	2	0.399764	0.957929
P51884	Lumican	LUM	9	6	1.07141	0.583847
P0DP58	Ly-6/neurotoxin-like protein 1	LYNX1	2	2	0.78567	1.82502
Q9Y5Y7	Lymphatic vessel endothelial hyaluronic acid receptor 1	LYVE1	3	3	0.368033	0.543711
O94772	Lymphocyte antigen 6H	LY6H	3	3	0.651366	-1.36935
P10619	Lysosomal protective protein	CTSA	2	2	3.61772	1.90972	+	LMI-DR
P42785	Lysosomal Pro-X carboxypeptidase	PRCP	3	3	2.42629	2.53597	+	LMI-DR
P11279	Lysosome-associated membrane glycoprotein 1	LAMP1	3	3	0.30041	0.272068
P13473	Lysosome-associated membrane glycoprotein 2	LAMP2	2	2	0.577308	1.33429
P61626	Lysozyme C	LYZ	4	4	0.66198	0.784168		LMI-DR
Q96C86	m7GpppX diphosphatase	DCPS	2	2	4.32719	-4.20268	+
P09603	Macrophage colony-stimulating factor 1	CSF1	6	6	0.930931	2.16222		LMI-DR
P07333	Macrophage colony-stimulating factor 1 receptor	CSF1R	6	6	0.273538	-0.419668		LMI-DR
P40121	Macrophage-capping protein	CAPG	2	2	3.06622	2.03992	+
P04156	Major prion protein	PRNP	5	5	0.0297067	0.0506163
P40925	Malate dehydrogenase, cytoplasmic	MDH1	5	5	0.71634	1.12306
P40926	Malate dehydrogenase, mitochondrial	MDH2	7	7	3.02683	2.6259	+
P48740	Mannan-binding lectin serine protease 1	MASP1	11	3	0.572266	-0.607813		LMI-DR
P33908	Mannosyl-oligosaccharide 1,2-alpha-mannosidase IA	MAN1A1	6	6	0.00865719	-0.0262426
P09237	Matrilysin	MMP7	2	2	1.84576	1.44746	+
P01033	Metalloproteinase inhibitor 1	TIMP1	6	6	0.525188	0.57919		LMI-DR
P16035	Metalloproteinase inhibitor 2	TIMP2	8	8	1.35988	1.51462
P55083	Microfibril-associated glycoprotein 4	MFAP4	3	3	0.489515	-0.621501
P10636	Microtubule-associated protein tau	MAPT	4	2	1.33901	1.79002		LMI-DR
Q9NU22	Midasin	MDN1	2	2	0.679992	1.26428
P20774	Mimecan	OGN	14	14	0.750539	-0.922593
P08571	Monocyte differentiation antigen CD14	CD14	12	12	0.134973	0.245388		LMI-DR
Q9H8L6	Multimerin-2	MMRN2	4	4	0.290651	0.398268
Q96KG7	Multiple epidermal growth factor-like domains protein 10	MEGF10	2	2	2.95015	-2.34791	+
Q7Z7M0	Multiple epidermal growth factor-like domains protein 8	MEGF8	13	13	0.199603	-0.492718
Q16653	Myelin-oligodendrocyte glycoprotein	MOG	3	3	0.611675	1.03322
Q5VU43	Myomegalin	PDE4DIP	2	2	1.91564	0.90307	+
P60660	Myosin light polypeptide 6	MYL6	7	7	0.981691	1.26203
P35580	Myosin-10	MYH10	10	2	1.30203	0.604081
P35579	Myosin-9	MYH9	31	22	0.827963	-0.626297
P29966	Myristoylated alanine-rich C-kinase substrate	MARCKS	2	2	3.36269	3.24675	+
P20933	N(4)-(beta-N-acetylglucosaminyl)-L-asparaginase	AGA	3	3	0.155223	0.29684
O94760	N(G),N(G)-dimethylarginine dimethylaminohydrolase 1	DDAH1	9	8	0.915952	2.26007		HYP
Q86SF2	N-acetylgalactosaminyltransferase 7	GALNT7	2	2	0.412375	-0.687407
Q9UJJ9	N-acetylglucosamine-1-phosphotransferase subunit gamma	GNPTG	5	5	0.17627	0.277047
P15586	N-acetylglucosamine-6-sulfatase	GNS	2	2	0.41154	0.957283
Q96PD5	N-acetylmuramoyl-L-alanine amidase	PGLYRP2	15	15	0.32325	0.725733		LMI-DR
Q92859	Neogenin	NEO1	16	16	0.776088	-0.848796
P43146	Netrin receptor DCC	DCC	6	6	0.726246	1.25459
Q9Y2I2	Netrin-G1	NTNG1	2	2	2.67213	1.65786	+	TP
P13591	Neural cell adhesion molecule 1	NCAM1	18	18	0.0225433	0.045738		LMI-DR
O15394	Neural cell adhesion molecule 2	NCAM2	11	11	0.461761	0.989804
P32004	Neural cell adhesion molecule L1	L1CAM	9	9	0.0512462	0.0568932
O00533	Neural cell adhesion molecule L1-like protein	CHL1	30	30	0.143131	0.350012
Q9NQX5	Neural proliferation differentiation and control protein 1	NPDC1	2	2	0.858733	1.84931
Q9ULB1	Neurexin-1	NRXN1	14	11	0.205139	-0.538728
Q9P2S2	Neurexin-2	NRXN2	11	9	0.647726	-1.14931
Q9Y4C0	Neurexin-3	NRXN3	14	11	0.218578	-0.537756
Q9NPD7	Neuritin	NRN1	2	2	0.029818	-0.0685665
O14594	Neurocan core protein	NCAN	16	16	0.0168931	0.04024
P05408	Neuroendocrine protein 7B2	SCG5	5	1	0.105433	0.336285
P05408	Neuroendocrine protein 7B2	SCG5	5	1	0.0261055	0.0804477
O94856	Neurofascin	NFASC	14	14	0.118329	-0.256198
P07197	Neurofilament medium polypeptide	NEFM	2	1	6.05595	-4.66059	+	BF
P17677	Neuromodulin	GAP43	2	2	2.28644	2.56653	+	HYP
Q92823	Neuronal cell adhesion molecule	NRCAM	33	33	0.734833	-0.915835
Q7Z3B1	Neuronal growth regulator 1	NEGR1	7	7	0.210035	-0.520669
O95502	Neuronal pentraxin receptor	NPTXR	11	11	0.0961585	0.209425
Q15818	Neuronal pentraxin-1	NPTX1	9	9	1.02483	-1.5576
P47972	Neuronal pentraxin-2	NPTX2	3	3	0.324796	-0.849084
Q5BLP8	Neuropeptide-like protein C4orf48	C4orf48	2	2	0.00984429	-0.0283934
O15240	Neurosecretory protein VGF	VGF	20	20	0.0798186	-0.169277		LMI-DR
Q99574	Neuroserpin	SERPINI1	9	9	0.267887	-0.637025
Q9P121	Neurotrimin	NTM	6	6	0.401994	-0.507465
Q14697	Neutral alpha-glucosidase AB	GANAB	11	11	0.8803	0.749692
P14543	Nidogen-1	NID1	10	10	1.16409	-1.72203
Q14112	Nidogen-2	NID2	9	9	0.860088	1.57786
P10153	Non-secretory ribonuclease	RNASE2	2	2	0.612677	1.10274		LMI-DR
Q02818	Nucleobindin-1	NUCB1	8	8	0.473113	0.822296
P15531	Nucleoside diphosphate kinase A	NME1	5	5	1.58788	2.61458	+
Q9NRN5	Olfactomedin-like protein 3	OLFML3	10	10	0.379954	-0.489591
Q14982	Opioid-binding protein/cell adhesion molecule	OPCML	8	8	0.0239675	0.0627326
Q99983	Osteomodulin	OMD	4	4	0.260379	-1.0213
P10451	Osteopontin	SPP1	11	11	1.4693	-2.20158	+	PI
Q86UD1	Out at first protein homolog	OAF	2	2	0.342994	0.675315
P20472	Parvalbumin alpha	PVALB	4	4	0.202143	0.505407
Q6UXB8	Peptidase inhibitor 16	PI16	7	7	0.148905	0.335737
P19021	Peptidyl-glycine alpha-amidating monooxygenase	PAM	18	18	0.341116	-0.470842
P62937	Peptidyl-prolyl cis-trans isomerase A	PPIA	7	7	2.13648	2.08067	+	LMI-DR
P23284	Peptidyl-prolyl cis-trans isomerase B	PPIB	7	7	1.09799	0.864734
P45877	Peptidyl-prolyl cis-trans isomerase C	PPIC	3	3	1.45439	1.90707
P62942	Peptidyl-prolyl cis-trans isomerase FKBP1A	FKBP1A	2	2	3.22846	2.94763	+
Q15063	Periostin	POSTN	15	15	0.497796	1.39851
Q06830	Peroxiredoxin-1	PRDX1	8	6	1.17255	1.2483		LMI-DR
P32119	Peroxiredoxin-2	PRDX2	11	10	0.38053	-0.972278		LMI-DR
P30044	Peroxiredoxin-5, mitochondrial	PRDX5	4	4	2.16314	2.32697	+	LMI-DR
P30041	Peroxiredoxin-6	PRDX6	10	10	0.64536	1.72395
P04180	Phosphatidylcholine-sterol acyltransferase	LCAT	7	7	0.615773	-1.5021
P30086	Phosphatidylethanolamine-binding protein 1	PEBP1	8	8	1.71951	1.03046	+
Q96S96	Phosphatidylethanolamine-binding protein 4	PEBP4	6	6	0.495672	1.23973
P36871	Phosphoglucomutase-1	PGM1	4	4	0.163306	0.432218
P00558	Phosphoglycerate kinase 1	PGK1	13	13	1.60898	2.78539	+
P18669	Phosphoglycerate mutase 1	PGAM1	5	5	1.85474	2.7251	+	LMI-DR
Q96FE7	Phosphoinositide-3-kinase-interacting protein 1	PIK3IP1	4	4	0.211403	0.548502
Q8IV08	Phospholipase D3	PLD3	3	3	0.485089	0.617207		LMI-DR
P55058	Phospholipid transfer protein	PLTP	8	8	0.0709569	0.0982323
Q9Y617	Phosphoserine aminotransferase	PSAT1	4	4	3.18174	2.54904	+	TP
P36955	Pigment epithelium-derived factor	SERPINF1	15	10	0.154276	0.200558
P03952	Plasma kallikrein	KLKB1	13	13	0.512933	0.305747		LMI-DR
P05155	Plasma protease C1 inhibitor	SERPING1	14	14	0.559078	-0.214667		LMI-DR
P05154	Plasma serine protease inhibitor	SERPINA5	7	7	1.55933	0.835327
P00747	Plasminogen	PLG	42	41	1.18224	0.466275
P13796	Plastin-2	LCP1	3	3	2.28522	2.52343	+
Q6UX71	Plexin domain-containing protein 2	PLXDC2	6	6	0.20429	0.368285
O15031	Plexin-B2	PLXNB2	6	6	0.202272	0.30112
Q9NZ53	Podocalyxin-like protein 2	PODXL2	3	3	1.26951	1.04566
Q15366	Poly(rC)-binding protein 2	PCBP2	7	4	0.0360541	-0.0469895		LMI-DR
P11940	Polyadenylate-binding protein 1	PABPC1	7	2	10.0774	5.68043	+
Q10471	Polypeptide N-acetylgalactosaminyltransferase 2	GALNT2	2	2	1.43346	1.78392
Q9H3G5	Probable serine carboxypeptidase CPVL	CPVL	5	5	0.043191	-0.104167
P09668	Pro-cathepsin H	CTSH	3	3	0.143583	0.497137
Q15113	Procollagen C-endopeptidase enhancer 1	PCOLCE	16	16	0.146409	-0.216415
P01210	Proenkephalin-A	PENK	4	4	0.192875	0.550701		LMI-DR
P01213	Proenkephalin-B	PDYN	2	2	0.540337	-1.14554
P07737	Profilin-1	PFN1	5	5	1.64354	1.10596
P35080	Profilin-2	PFN2	2	2	0.924243	1.35097
Q8WXW3	Progesterone-induced-blocking factor 1	PIBF1	2	2	4.38351	-2.06293	+	PI
Q8WUM4	Programmed cell death 6-interacting protein	PDCD6IP	3	3	1.40574	-2.80539	+
P12273	Prolactin-inducible protein	PIP	6	6	1.8608	2.02615	+	TM
P51888	Prolargin	PRELP	4	4	0.442141	-0.692512
Q96NZ9	Proline-rich acidic protein 1	PRAP1	3	3	2.6878	2.42601	+
Q5FWE3	Proline-rich transmembrane protein 3	PRRT3	3	3	0.398813	-0.828681
Q07954	Prolow-density lipoprotein receptor-related protein 1	LRP1	2	2	0.435096	0.542958		LMI-DR
P27918	Properdin	CFP	3	3	0.582254	0.528099		LMI-DR
Q9UHG2	ProSAAS	PCSK1N	10	10	0.180485	-0.297139
P07602	Prosaposin	PSAP	19	1	1.45954	1.91313
P07602	Prosaposin	PSAP	19	1	0.126169	0.281106
O15354	Prosaposin receptor GPR37	GPR37	2	2	4.01845	4.17797	+	HYP
P41222	Prostaglandin-H2 D-isomerase	PTGDS	9	9	0.0655535	0.111777
P02760	Protein AMBP	AMBP	11	11	1.56032	0.624514
O60888	Protein CutA	CUTA	4	4	0.302884	-0.475103
Q99497	Protein deglycase DJ-1	PARK7	5	5	0.574605	0.594525		LMI-DR
P07237	Protein disulfide-isomerase	P4HB	7	7	2.70952	1.85989	+
P30101	Protein disulfide-isomerase A3	PDIA3	12	12	0.294772	0.361725
Q15084	Protein disulfide-isomerase A6	PDIA6	5	5	0.0586396	0.0795352
Q92520	Protein FAM3C	FAM3C	11	11	0.0188884	-0.0303151
Q99435	Protein kinase C-binding protein NELL2	NELL2	23	23	0.111264	-0.29839
Q92597	Protein NDRG1	NDRG1	4	4	0.140421	-0.131318
P48745	Protein NOV homolog	NOV	6	6	0.67788	1.25073
Q8WZA1	Protein O-linked-mannose beta-1,2-N-acetylglucosaminyltransferase 1	POMGNT1	5	5	0.392778	-0.718393
P26447	Protein S100-A4	S100A4	2	2	0.23766	0.652263
P31151	Protein S100-A7	S100A7	5	3	1.18361	-1.27808		LMI-DR
P05109	Protein S100-A8	S100A8	4	4	3.06628	-1.51227	+	LMI-DR
P06702	Protein S100-A9	S100A9	6	6	2.20476	-1.22997	+	LMI-DR
P22061	Protein-L-isoaspartate(D-aspartate) O-methyltransferase	PCMT1	2	2	0.273986	0.530264
P28300	Protein-lysine 6-oxidase	LOX	2	2	0.333482	0.632208
Q92954	Proteoglycan 4	PRG4	2	2	1.9495	-2.75741	+
P00734	Prothrombin	F2	28	28	0.204177	0.141761		LMI-DR
Q9UN67	Protocadherin beta-10	PCDHB10	2	2	1.55614	-2.48045	+	BF
Q9NYQ8	Protocadherin Fat 2	FAT2	8	8	1.00281	-2.16162
Q9Y5F6	Protocadherin gamma-C5	PCDHGC5	3	3	0.0128805	0.0326572
Q08174	Protocadherin-1	PCDH1	4	4	0.120597	-0.302983
Q9HC56	Protocadherin-9	PCDH9	2	2	0.833425	-1.36237
P00491	Purine nucleoside phosphorylase	PNP	7	7	0.790275	-1.83404
Q5VTE0	Putative elongation factor 1-alpha-like 3	EEF1A1P5	11	1	4.5395	3.96209	+
Q8IZP2	Putative protein FAM10A4	ST13P4	3	3	2.10091	-4.42503	+
P14618	Pyruvate kinase PKM	PKM	26	3	2.26091	2.37413	+	LMI-DR
P14618	Pyruvate kinase PKM	PKM	27	4	1.29396	0.947474
P31150	Rab GDP dissociation inhibitor alpha	GDI1	13	9	2.05721	3.26417	+
P51149	Ras-related protein Rab-7a	RAB7A	6	6	3.73814	3.49435	+	LMI-DR
P23468	Receptor-type tyrosine-protein phosphatase delta	PTPRD	5	4	0.10149	-0.336333
P23470	Receptor-type tyrosine-protein phosphatase gamma	PTPRG	5	5	0.458094	-0.552467
Q92932	Receptor-type tyrosine-protein phosphatase N2	PTPRN2	7	7	0.468159	1.17032
Q15256	Receptor-type tyrosine-protein phosphatase R	PTPRR	2	2	0.387695	0.770597
Q13332	Receptor-type tyrosine-protein phosphatase S	PTPRS	12	12	0.568083	1.06165
P23471	Receptor-type tyrosine-protein phosphatase zeta	PTPRZ1	7	7	0.272053	-0.339589
Q16849	Receptor-type tyrosine-protein phosphatase-like N	PTPRN	6	6	0.0360916	-0.106923
P78509	Reelin	RELN	21	21	0.715892	-1.37916
O75787	Renin receptor	ATP6AP2	4	4	0.0117441	0.036089
Q96B86	Repulsive guidance molecule A	RGMA	3	3	0.486209	-0.969758
Q9BSG5	Retbindin	RTBDN	3	3	0.80385	1.16467
Q9BZR6	Reticulon-4 receptor	RTN4R	6	6	1.03796	-2.02961
Q86UN3	Reticulon-4 receptor-like 2	RTN4RL2	2	2	1.3426	1.58279		TP
Q99969	Retinoic acid receptor responder protein 2	RARRES2	4	4	0.0311666	0.0962839		LMI-DR
P02753	Retinol-binding protein 4	RBP4	6	6	3.41042	2.04501	+
Q6NW40	RGM domain family member B	RGMB	6	6	1.0597	1.13241
P52565	Rho GDP-dissociation inhibitor 1	ARHGDIA	3	3	3.06388	3.42662	+
Q07960	Rho GTPase-activating protein 1	ARHGAP1	2	2	4.42286	2.57427	+
P34096	Ribonuclease 4	RNASE4	4	4	0.920273	1.3796
Q93091	Ribonuclease K6	RNASE6	2	2	0.0590733	0.127129		LMI-DR
P07998	Ribonuclease pancreatic	RNASE1	3	3	1.81533	1.62175	+
O00584	Ribonuclease T2	RNASET2	3	3	0.485919	0.915312
Q8N7H5	RNA polymerase II-associated factor 1 homolog	PAF1	2	2	2.77232	3.93041	+
Q9Y6N7	Roundabout homolog 1	ROBO1	7	7	0.555464	-1.12442
Q9Y265	RuvB-like 1	RUVBL1	11	11	0.221956	-0.152238
Q86VB7	Scavenger receptor cysteine-rich type 1 protein M130	CD163	9	9	1.23921	2.33202		LMI-DR
O75711	Scrapie-responsive protein 1	SCRG1	3	3	0.556621	1.14253
P05060	Secretogranin-1	CHGB	25	25	0.124052	-0.215616
P13521	Secretogranin-2	SCG2	16	16	0.0409174	0.0830907		LMI-DR
Q8WXD2	Secretogranin-3	SCG3	19	19	0.174162	0.385365
Q9BYH1	Seizure 6-like protein	SEZ6L	5	5	0.944639	1.53745
Q6UXD5	Seizure 6-like protein 2	SEZ6L2	5	5	1.42905	-0.865072
Q53EL9	Seizure protein 6 homolog	SEZ6	9	9	0.733892	0.825904
Q13228	Selenium-binding protein 1	SELENBP1	13	13	0.620194	-1.48012
P49908	Selenoprotein P	SEPP1	3	3	0.530007	-0.346456
Q9NPR2	Semaphorin-4B	SEMA4B	2	2	0.263101	-0.478619
O75326	Semaphorin-7A	SEMA7A	12	12	0.483951	-1.42334		LMI-DR
Q92743	Serine protease HTRA1	HTRA1	5	5	0.021584	0.0587403
P02787	Serotransferrin	TF	60	59	0.443907	0.207157
P29508	Serpin B3	SERPINB3	8	3	0.438925	-0.978008
P35237	Serpin B6	SERPINB6	4	4	0.46554	0.765992
P50454	Serpin H1	SERPINH1	8	8	2.07418	-0.972751	+
P35542	Serum amyloid A-4 protein	SAA4	2	2	1.29422	1.70056		LMI-DR
P02743	Serum amyloid P-component	APCS	5	5	0.0555788	0.223429		LMI-DR
P27169	Serum paraoxonase/arylesterase 1	PON1	10	10	0.503156	0.630945
P04278	Sex hormone-binding globulin	SHBG	9	9	1.14493	1.16906
P10768	S-formylglutathione hydrolase	ESD	3	3	0.744309	1.20015
O75368	SH3 domain-binding glutamic acid-rich-like protein	SH3BGRL	2	2	6.52652	4.56335	+	TP
Q9HAT2	Sialate O-acetylesterase	SIAE	3	3	0.351909	0.680979
Q96PX8	SLIT and NTRK-like protein 1	SLITRK1	3	3	0.0698447	0.180643
P22531	Small proline-rich protein 2E	SPRR2E	2	2	0.394731	0.499115
Q9NY72	Sodium channel subunit beta-3	SCN3B	2	2	0.523362	1.00838
Q92911	Sodium/iodide cotransporter	SLC5A5	5	5	1.6778	2.24136	+
P05023	Sodium/potassium-transporting ATPase subunit alpha-1	ATP1A1	3	2	3.86202	-2.42859	+
Q8WVQ1	Soluble calcium-activated nucleotidase 1	CANT1	5	5	0.229711	-0.455645
P11166	Solute carrier family 2, facilitated glucose transporter member 1	SLC2A1	4	4	0.755274	-1.98143
P09486	SPARC	SPARC	13	13	1.36997	1.51206
Q14515	SPARC-like protein 1	SPARCL1	19	19	0.106108	0.202232
Q9H4F8	SPARC-related modular calcium-binding protein 1	SMOC1	3	3	0.100735	-0.235235
P02549	Spectrin alpha chain, erythrocytic 1	SPTA1	33	33	0.774679	-2.77102
Q01082	Spectrin beta chain, non-erythrocytic 1	SPTBN1	3	1	1.98243	2.70132	+
Q13838	Spliceosome RNA helicase DDX39B	DDX39B	6	6	1.0638	-0.923006
Q9HCB6	Spondin-1	SPON1	7	7	0.934909	1.29039
P16949	Stathmin	STMN1	4	4	1.06723	1.71126
P48061	Stromal cell-derived factor 1	CXCL12	2	2	0.817593	1.34977		LMI-DR
O00391	Sulfhydryl oxidase 1	QSOX1	7	7	0.548869	-0.209371
P00441	Superoxide dismutase [Cu-Zn]	SOD1	5	5	0.513329	0.450679
P04179	Superoxide dismutase [Mn], mitochondrial	SOD2	3	3	0.396217	0.343979
O60279	Sushi domain-containing protein 5	SUSD5	2	2	0.398674	0.760489
O00560	Syntenin-1	SDCBP	3	3	3.96065	4.07534	+	LMI-DR
Q9Y490	Talin-1	TLN1	6	6	0.881635	-2.30077
Q8TC07	TBC1 domain family member 15	TBC1D15	2	2	0.706641	0.464139
P24821	Tenascin	TNC	12	12	0.559732	1.13505
P22105	Tenascin-X	TNXB	16	16	0.130469	-0.297038
Q08629	Testican-1	SPOCK1	4	3	0.355166	1.10413
Q92563	Testican-2	SPOCK2	3	3	0.877422	-1.28346
Q9BQ16	Testican-3	SPOCK3	3	2	2.35578	2.86486	+
P05452	Tetranectin	CLEC3B	9	9	0.462855	0.508478
P10599	Thioredoxin	TXN	4	4	1.97838	2.29508	+	AI
P04216	Thy-1 membrane glycoprotein	THY1	4	4	0.145729	0.32342
P62328	Thymosin beta-4	TMSB4X	3	3	0.928308	1.05794
P05543	Thyroxine-binding globulin	SERPINA7	11	8	0.824609	0.669848
P37837	Transaldolase	TALDO1	4	4	1.41078	1.22465
Q15582	Transforming growth factor-beta-induced protein ig-h3	TGFBI	20	20	0.323366	0.339575
P61586	Transforming protein RhoA	RHOA	2	2	3.07744	-2.56352	+	LMI-DR
Q01995	Transgelin	TAGLN	2	2	0.986009	1.45303
P29401	Transketolase	TKT	7	7	1.6573	1.99634	+
P13693	Translationally-controlled tumor protein	TPT1	3	3	1.50703	1.48182		TM
Q14956	Transmembrane glycoprotein NMB	GPNMB	3	3	0.997982	1.51729
Q24JP5	Transmembrane protein 132A	TMEM132A	11	11	0.292722	-0.944087
Q14C87	Transmembrane protein 132D	TMEM132D	2	2	3.74459	-1.66366	+
P02766	Transthyretin	TTR	15	15	1.3565	1.02545
P40939	Trifunctional enzyme subunit alpha, mitochondrial	HADHA	10	10	2.36031	1.23943	+
P60174	Triosephosphate isomerase	TPI1	12	12	1.35033	2.03771
O14773	Tripeptidyl-peptidase 1	TPP1	8	8	1.16781	2.28668
P06753	Tropomyosin alpha-3 chain	TPM3	3	2	1.93736	3.00962	+
P67936	Tropomyosin alpha-4 chain	TPM4	3	2	1.48447	1.97058	+
Q71U36	Tubulin alpha-1A chain	TUBA1A	16	1	3.66806	5.44596	+
P07437	Tubulin beta chain	TUBB	15	3	2.50118	2.93219	+	LMI-DR
P68371	Tubulin beta-4B chain	TUBB4B	16	1	3.19603	4.09955	+	LMI-DR
O75509	Tumor necrosis factor receptor superfamily member 21	TNFRSF21	4	4	0.00273755	0.00721502
P30530	Tyrosine-protein kinase receptor UFO	AXL	3	3	0.618544	-1.38013		LMI-DR
P78324	Tyrosine-protein phosphatase non-receptor type substrate 1	SIRPA	8	8	0.482293	-0.808609		LMI-DR
P09936	Ubiquitin carboxyl-terminal hydrolase isozyme L1	UCHL1	3	3	1.04913	1.78696
P62987	Ubiquitin-60S ribosomal protein L40	UBA52	3	3	1.01283	0.894803
P68036	Ubiquitin-conjugating enzyme E2 L3	UBE2L3	2	2	0.25164	0.351864
P61088	Ubiquitin-conjugating enzyme E2 N	UBE2N	2	2	1.24849	1.41159
Q13404	Ubiquitin-conjugating enzyme E2 variant 1	UBE2V1	2	2	1.7657	2.56651	+
Q14376	UDP-glucose 4-epimerase	GALE	2	2	2.06105	1.34237	+
Q9UM54	Unconventional myosin-VI	MYO6	2	2	4.36427	-3.29798	+
P19320	Vascular cell adhesion protein 1	VCAM1	4	4	0.487736	0.668551		LMI-DR
Q6EMK4	Vasorin	VASN	5	5	0.0408304	0.0335074
P13611	Versican core protein	VCAN	5	5	1.34948	1.78413
Q12907	Vesicular integral-membrane protein VIP36	LMAN2	8	8	0.542394	1.09453
P08670	Vimentin	VIM	17	16	3.43094	3.283	+	LMI-DR
P02774	Vitamin D-binding protein	GC	33	28	0.733262	0.41481
P04070	Vitamin K-dependent protein C	PROC	3	3	0.608423	0.952286
P07225	Vitamin K-dependent protein S	PROS1	16	16	0.374192	-0.321738
P04004	Vitronectin	VTN	15	15	0.196379	0.14803
P21796	Voltage-dependent anion-selective channel protein 1	VDAC1	10	10	1.90844	1.17702	+	TM
P54289	Voltage-dependent calcium channel subunit alpha-2/delta-1	CACNA2D1	22	22	0.762534	-1.67746
Q00975	Voltage-dependent N-type calcium channel subunit alpha-1B	CACNA1B	2	2	2.30876	2.54346	+
Q9Y279	V-set and immunoglobulin domain-containing protein 4	VSIG4	5	5	0.889028	1.05494		LMI-DR
Q8TAG5	V-set and transmembrane domain-containing protein 2A	VSTM2A	2	2	0.345727	0.834255
A6NLU5	V-set and transmembrane domain-containing protein 2B	VSTM2B	3	3	0.00123643	-0.00337601
Q15904	V-type proton ATPase subunit S1	ATP6AP1	6	6	0.107632	-0.226064
Q14508	WAP four-disulfide core domain protein 2	WFDC2	3	3	0.00150442	0.00563031
Q8TEU8	WAP, Kazal, immunoglobulin, Kunitz and NTR domain-containing protein 2	WFIKKN2	9	9	0.200246	0.483808
O75083	WD repeat-containing protein 1	WDR1	8	8	0.550032	0.675001
Q9ULF5	Zinc transporter ZIP10	SLC39A10	4	4	0.772538	-1.16624
P25311	Zinc-alpha-2-glycoprotein	AZGP1	15	15	1.6606	0.846543
